# Supplementary material for: Future Habitat Shifts and Economic Implications for Ophiocordyceps sinensis Under Climate Change
Source: Ecol Evol. 2025 Apr 23;15(4):e71327. doi: 10.1002/ece3.71327 (PMC12015745; doi:10.1002/ece3.71327)
Supplement: Supplementary file 1 — Table S1. [file ECE3-15-e71327-s001.xlsx]

## Sheet: A.1
Supplementary Table A.1. Occurrence data used in the study.
Species	X	Y	Source
Ophiocordyceps sinensis	87.1419	27.7768	Byers, et al. 2016
Ophiocordyceps sinensis	87.1477	27.7699	Byers, et al. 2016
Ophiocordyceps sinensis	87.148	27.7682	Byers, et al. 2016
Ophiocordyceps sinensis	87.1607	27.7843	Byers, et al. 2016
Ophiocordyceps sinensis	87.1619	27.7292	Byers, et al. 2016
Ophiocordyceps sinensis	87.1623	27.7341	Byers, et al. 2016
Ophiocordyceps sinensis	87.1631	27.7636	Byers, et al. 2016
Ophiocordyceps sinensis	87.1635	27.7295	Byers, et al. 2016
Ophiocordyceps sinensis	87.1645	27.7334	Byers, et al. 2016
Ophiocordyceps sinensis	87.1651	27.7346	Byers, et al. 2016
Ophiocordyceps sinensis	87.1658	27.7618	Byers, et al. 2016
Ophiocordyceps sinensis	87.1662	27.7783	Byers, et al. 2016
Ophiocordyceps sinensis	87.1667	27.7299	Byers, et al. 2016
Ophiocordyceps sinensis	87.1677	27.7427	Byers, et al. 2016
Ophiocordyceps sinensis	87.1759	27.7151	Byers, et al. 2016
Ophiocordyceps sinensis	87.1768	27.7671	Byers, et al. 2016
Ophiocordyceps sinensis	87.1773	27.7218	Byers, et al. 2016
Ophiocordyceps sinensis	87.1865	27.7113	Byers, et al. 2016
Ophiocordyceps sinensis	87.195	27.7133	Byers, et al. 2016
Ophiocordyceps sinensis	87.2045	27.6842	Byers, et al. 2016
Ophiocordyceps sinensis	87.2156	27.7036	Byers, et al. 2016
Ophiocordyceps sinensis	94.9503	32.8431	ChaYu.2020
Ophiocordyceps sinensis	96.0878	32.9314	ChaYu.2020
Ophiocordyceps sinensis	96.3392	33.8986	ChaYu.2020
Ophiocordyceps sinensis	97.0961	33.3517	ChaYu.2020
Ophiocordyceps sinensis	100.043	34.0947	ChaYu.2020
Ophiocordyceps sinensis	99.9422	34.0717	ChaYu.2020
Ophiocordyceps sinensis	100.352	33.1022	ChaYu.2020
Ophiocordyceps sinensis	99.9553	35.8503	ChaYu.2020
Ophiocordyceps sinensis	101.429	36.3594	ChaYu.2020
Ophiocordyceps sinensis	101.507	34.4389	ChaYu.2020
Ophiocordyceps sinensis	102.326	36.1725	ChaYu.2020
Ophiocordyceps sinensis	83.8493	29.0801	Chhetri and Gupta 2007
Ophiocordyceps sinensis	100.17	37.32	Dai,et al. 2020
Ophiocordyceps sinensis	101.3	36.4	Dai,et al. 2020
Ophiocordyceps sinensis	100.22	38.02	Dai,et al. 2020
Ophiocordyceps sinensis	98.22	36.2	Dai,et al. 2020
Ophiocordyceps sinensis	102.08	29.63	Dai,et al. 2020
Ophiocordyceps sinensis	99.38	28.79	Dai,et al. 2020
Ophiocordyceps sinensis	102.51	28.61	Dai,et al. 2020
Ophiocordyceps sinensis	104.38	32.9	Dai,et al. 2020
Ophiocordyceps sinensis	99.99	35.88	Dai,et al. 2020
Ophiocordyceps sinensis	98.21	34.91	Dai,et al. 2020
Ophiocordyceps sinensis	98.07	33.02	Dai,et al. 2020
Ophiocordyceps sinensis	93.78	31.8	Dai,et al. 2020
Ophiocordyceps sinensis	94.12	31.87	Dai,et al. 2020
Ophiocordyceps sinensis	93.4	31.55	Dai,et al. 2020
Ophiocordyceps sinensis	97	31	Dai,et al. 2020
Ophiocordyceps sinensis	96.98	30.07	Dai,et al. 2020
Ophiocordyceps sinensis	92.33	31.47	Dai,et al. 2020
Ophiocordyceps sinensis	93.22	30.63	Dai,et al. 2020
Ophiocordyceps sinensis	91.38	29.62	Dai,et al. 2020
Ophiocordyceps sinensis	91.77	29.23	Dai,et al. 2020
Ophiocordyceps sinensis	89.83	29.67	Dai,et al. 2020
Ophiocordyceps sinensis	88.87	29.27	Dai,et al. 2020
Ophiocordyceps sinensis	92.81	28.44	Dai,et al. 2020
Ophiocordyceps sinensis	99.16	28.31	Dai,et al. 2020
Ophiocordyceps sinensis	100.27	27.3	Dai,et al. 2020
Ophiocordyceps sinensis	99.7	27.2	Dai,et al. 2020
Ophiocordyceps sinensis	98.99	26.94	Dai,et al. 2020
Ophiocordyceps sinensis	99.38	27.63	Dai,et al. 2020
Ophiocordyceps sinensis	99.55	26.68	Dai,et al. 2020
Ophiocordyceps sinensis	99.69	28.58	Dai,et al. 2020
Ophiocordyceps sinensis	98.69	28.44	Dai,et al. 2020
Ophiocordyceps sinensis	100.85	27.29	Dai,et al. 2020
Ophiocordyceps sinensis	100.03	27.33	Dai,et al. 2020
Ophiocordyceps sinensis	80.17	29.9	Dai,et al. 2020
Ophiocordyceps sinensis	80.47	29.86	Dai,et al. 2020
Ophiocordyceps sinensis	80.84	30.18	Dai,et al. 2020
Ophiocordyceps sinensis	80.6	30	Dai,et al. 2020
Ophiocordyceps sinensis	80.24	30.07	Dai,et al. 2020
Ophiocordyceps sinensis	88.15	27.7	Dai,et al. 2020
Ophiocordyceps sinensis	81.57	29.8	Dai,et al. 2020
Ophiocordyceps sinensis	90.22	27.33	Dai,et al. 2020
Ophiocordyceps sinensis	99.99	35.06	Dai,et al. 2020
Ophiocordyceps sinensis	82.7079	28.8677	Devkota 2009
Ophiocordyceps sinensis	82.7083	28.8633	Devkota 2009
Ophiocordyceps sinensis	82.7101	28.8671	Devkota 2009
Ophiocordyceps sinensis	82.7111	28.8619	Devkota 2009
Ophiocordyceps sinensis	82.7131	28.8611	Devkota 2009
Ophiocordyceps sinensis	82.7153	28.8613	Devkota 2009
Ophiocordyceps sinensis	82.7173	28.8611	Devkota 2009
Ophiocordyceps sinensis	82.7191	28.8605	Devkota 2009
Ophiocordyceps sinensis	82.7213	28.8821	Devkota 2009
Ophiocordyceps sinensis	82.7217	28.8793	Devkota 2009
Ophiocordyceps sinensis	82.7219	28.8625	Devkota 2009
Ophiocordyceps sinensis	82.7227	28.8775	Devkota 2009
Ophiocordyceps sinensis	82.7231	28.8813	Devkota 2009
Ophiocordyceps sinensis	82.7233	28.8829	Devkota 2009
Ophiocordyceps sinensis	82.7235	28.8633	Devkota 2009
Ophiocordyceps sinensis	82.7267	28.8849	Devkota 2009
Ophiocordyceps sinensis	82.7281	28.8857	Devkota 2009
Ophiocordyceps sinensis	82.7283	28.8735	Devkota 2009
Ophiocordyceps sinensis	82.7315	28.8853	Devkota 2009
Ophiocordyceps sinensis	82.7331	28.8847	Devkota 2009
Ophiocordyceps sinensis	82.7349	28.8849	Devkota 2009
Ophiocordyceps sinensis	82.7367	28.8847	Devkota 2009
Ophiocordyceps sinensis	82.7391	28.8785	Devkota 2009
Ophiocordyceps sinensis	82.7417	28.8799	Devkota 2009
Ophiocordyceps sinensis	82.7433	28.8811	Devkota 2009
Ophiocordyceps sinensis	82.7437	28.8823	Devkota 2009
Ophiocordyceps sinensis	82.9451	28.9969	Devkota 2009
Ophiocordyceps sinensis	82.9453	28.9911	Devkota 2009
Ophiocordyceps sinensis	82.9453	28.9937	Devkota 2009
Ophiocordyceps sinensis	82.9457	28.9847	Devkota 2009
Ophiocordyceps sinensis	82.9471	28.9877	Devkota 2009
Ophiocordyceps sinensis	82.9477	28.9921	Devkota 2009
Ophiocordyceps sinensis	82.9491	28.9895	Devkota 2009
Ophiocordyceps sinensis	80.1128	30.2333	GBIF
Ophiocordyceps sinensis	89.2016	27.7337	GBIF
Ophiocordyceps sinensis	89.3421	27.7501	GBIF
Ophiocordyceps sinensis	99.6548	34.7749	GBIF
Ophiocordyceps sinensis	85.7253	28.1884	GBIF
Ophiocordyceps sinensis	82.2023	29.2771	GBIF
Ophiocordyceps sinensis	97.4308	33.0911	GBIF
Ophiocordyceps sinensis	98.1682	32.8242	GBIF
Ophiocordyceps sinensis	97.8529	33.0368	GBIF
Ophiocordyceps sinensis	100.393	29.9038	GBIF
Ophiocordyceps sinensis	101.14	30.99	GBIF
Ophiocordyceps sinensis	101.95	30.04	GBIF
Ophiocordyceps sinensis	101.59	29.54	GBIF
Ophiocordyceps sinensis	92.12	31.8	GBIF
Ophiocordyceps sinensis	85.19	27.43	GBIF
Ophiocordyceps sinensis	99.89	34.46	GBIF
Ophiocordyceps sinensis	96.4333	33.8	GBIF
Ophiocordyceps sinensis	84	28	GBIF
Ophiocordyceps sinensis	99.7022	27.8189	GBIF
Ophiocordyceps sinensis	99.9706	26.8656	GBIF
Ophiocordyceps sinensis	99.7203	28.089	GBIF
Ophiocordyceps sinensis	99.6286	27.9099	GBIF
Ophiocordyceps sinensis	99.7267	26.6315	GBIF
Ophiocordyceps sinensis	95.0192	27.1201	GBIF
Ophiocordyceps sinensis	91.8008	29.8433	Guo, et al. 2017
Ophiocordyceps sinensis	92.3314	29.8392	Guo, et al. 2017
Ophiocordyceps sinensis	94.6008	29.5933	Guo, et al. 2017
Ophiocordyceps sinensis	103.322	34.2053	Guo,et al. 2021
Ophiocordyceps sinensis	100.433	33.2919	Guo,et al. 2021
Ophiocordyceps sinensis	99.0139	28.39	Guo,et al. 2021
Ophiocordyceps sinensis	100.195	27.0706	Guo,et al. 2021
Ophiocordyceps sinensis	99.7561	33.5792	Guo,et al. 2021
Ophiocordyceps sinensis	100.196	34.2733	Guo,et al. 2021
Ophiocordyceps sinensis	100.198	34.6719	Guo,et al. 2021
Ophiocordyceps sinensis	99.6408	34.5089	Guo,et al. 2021
Ophiocordyceps sinensis	99.8642	34.4133	Guo,et al. 2021
Ophiocordyceps sinensis	100.4	34.4725	Guo,et al. 2021
Ophiocordyceps sinensis	99.7781	34.7692	Guo,et al. 2021
Ophiocordyceps sinensis	100.341	37.73	Guo,et al. 2021
Ophiocordyceps sinensis	102.15	34.0756	Guo,et al. 2021
Ophiocordyceps sinensis	101.312	37.685	Guo,et al. 2021
Ophiocordyceps sinensis	100.644	38.0869	Guo,et al. 2021
Ophiocordyceps sinensis	100.828	37.6736	Guo,et al. 2021
Ophiocordyceps sinensis	99.2964	38.2906	Guo,et al. 2021
Ophiocordyceps sinensis	102.126	36.9992	Guo,et al. 2021
Ophiocordyceps sinensis	101.931	36.2733	Guo,et al. 2021
Ophiocordyceps sinensis	99.7942	36.6628	Guo,et al. 2021
Ophiocordyceps sinensis	102.535	34.9875	Guo,et al. 2021
Ophiocordyceps sinensis	100.535	36.4619	Guo,et al. 2021
Ophiocordyceps sinensis	101.447	36.3528	Guo,et al. 2021
Ophiocordyceps sinensis	99.4289	38.1056	Guo,et al. 2021
Ophiocordyceps sinensis	99.3081	37.6217	Guo,et al. 2021
Ophiocordyceps sinensis	101.267	37.2542	Guo,et al. 2021
Ophiocordyceps sinensis	96.4403	33.2833	Guo,et al. 2021
Ophiocordyceps sinensis	96.3056	32.9597	Guo,et al. 2021
Ophiocordyceps sinensis	95.1578	32.8286	Guo,et al. 2021
Ophiocordyceps sinensis	95.715	32.9397	Guo,et al. 2021
Ophiocordyceps sinensis	102.134	32.6964	Guo,et al. 2021
Ophiocordyceps sinensis	103.354	32.9761	Guo,et al. 2021
Ophiocordyceps sinensis	102.313	31.1658	Guo,et al. 2021
Ophiocordyceps sinensis	102.436	31.3089	Guo,et al. 2021
Ophiocordyceps sinensis	99.5719	30.2864	Guo,et al. 2021
Ophiocordyceps sinensis	98.9678	30.9683	Guo,et al. 2021
Ophiocordyceps sinensis	100.882	32.8556	Guo,et al. 2021
Ophiocordyceps sinensis	98.4353	32.4756	Guo,et al. 2021
Ophiocordyceps sinensis	100.035	29.1397	Guo,et al. 2021
Ophiocordyceps sinensis	101.342	30.0583	Guo,et al. 2021
Ophiocordyceps sinensis	91.2567	29.5753	Guo,et al. 2021
Ophiocordyceps sinensis	91.1083	30.4797	Guo,et al. 2021
Ophiocordyceps sinensis	92.265	30.0556	Guo,et al. 2021
Ophiocordyceps sinensis	92.3292	29.8375	Guo,et al. 2021
Ophiocordyceps sinensis	91.6131	31.03	Guo,et al. 2021
Ophiocordyceps sinensis	91.5378	30.6697	Guo,et al. 2021
Ophiocordyceps sinensis	97.0372	29.3239	Guo,et al. 2021
Ophiocordyceps sinensis	86.1336	27.9042	Guo,et al. 2021
Ophiocordyceps sinensis	81.4892	29.7053	Guo,et al. 2021
Ophiocordyceps sinensis	80.8114	30.0069	Guo,et al. 2021
Ophiocordyceps sinensis	83.0647	28.5481	Guo,et al. 2021
Ophiocordyceps sinensis	82.9914	28.7517	Guo,et al. 2021
Ophiocordyceps sinensis	84.6497	28.5889	Guo,et al. 2021
Ophiocordyceps sinensis	84.2925	28.54	Guo,et al. 2021
Ophiocordyceps sinensis	83.9717	28.7111	Guo,et al. 2021
Ophiocordyceps sinensis	82.8083	28.9067	Guo,et al. 2021
Ophiocordyceps sinensis	91	29.6333	Guo,et al. 2021
Ophiocordyceps sinensis	92.0333	31.4667	Guo,et al. 2021
Ophiocordyceps sinensis	93.2167	30.6333	Guo,et al. 2021
Ophiocordyceps sinensis	91.7667	29.2333	Guo,et al. 2021
Ophiocordyceps sinensis	88.8667	29.2667	Guo,et al. 2021
Ophiocordyceps sinensis	89.0833	29.6667	Guo,et al. 2021
Ophiocordyceps sinensis	88.9	27.4667	Guo,et al. 2021
Ophiocordyceps sinensis	97.4667	28.65	Guo,et al. 2021
Ophiocordyceps sinensis	93.7833	31.8833	Guo,et al. 2021
Ophiocordyceps sinensis	94.0333	31.9167	Guo,et al. 2021
Ophiocordyceps sinensis	92.2833	32.1	Guo,et al. 2021
Ophiocordyceps sinensis	100.75	35.5667	Guo,et al. 2021
Ophiocordyceps sinensis	101.617	34.75	Guo,et al. 2021
Ophiocordyceps sinensis	95.5	34.5167	Guo,et al. 2021
Ophiocordyceps sinensis	99.8833	33.95	Guo,et al. 2021
Ophiocordyceps sinensis	101.467	36.0167	Guo,et al. 2021
Ophiocordyceps sinensis	100.633	35.2333	Guo,et al. 2021
Ophiocordyceps sinensis	101.283	36.7167	Guo,et al. 2021
Ophiocordyceps sinensis	96.9333	33.0333	Guo,et al. 2021
Ophiocordyceps sinensis	95.75	30.8167	Guo,et al. 2021
Ophiocordyceps sinensis	91.7667	29.7667	Guo,et al. 2021
Ophiocordyceps sinensis	94.1333	29.1833	Guo,et al. 2021
Ophiocordyceps sinensis	94.25	29.5833	Guo,et al. 2021
Ophiocordyceps sinensis	95.6333	31.4167	Guo,et al. 2021
Ophiocordyceps sinensis	98.0667	33.0167	Guo,et al. 2021
Ophiocordyceps sinensis	101.95	30.0333	Guo,et al. 2021
Ophiocordyceps sinensis	100.217	38.0167	Guo,et al. 2021
Ophiocordyceps sinensis	101.567	36.4833	Guo,et al. 2021
Ophiocordyceps sinensis	100.167	37.3167	Guo,et al. 2021
Ophiocordyceps sinensis	99.0333	37.2833	Guo,et al. 2021
Ophiocordyceps sinensis	99.9833	35.0667	Guo,et al. 2021
Ophiocordyceps sinensis	93.0667	29.05	Guo,et al. 2021
Ophiocordyceps sinensis	99.1667	32	Guo,et al. 2021
Ophiocordyceps sinensis	86	28.3333	Guo,et al. 2021
Ophiocordyceps sinensis	92.09	29.3	Guo,et al. 2021
Ophiocordyceps sinensis	92.72	29.29	Guo,et al. 2021
Ophiocordyceps sinensis	92.41	28.44	Guo,et al. 2021
Ophiocordyceps sinensis	98.86	28.29	Guo,et al. 2021
Ophiocordyceps sinensis	99.43	26.37	Guo,et al. 2021
Ophiocordyceps sinensis	89.68	28.54	Guo,et al. 2021
Ophiocordyceps sinensis	88.52	28.27	Guo,et al. 2021
Ophiocordyceps sinensis	99.19	37.09	Guo,et al. 2021
Ophiocordyceps sinensis	102.02	37.23	Guo,et al. 2021
Ophiocordyceps sinensis	101.07	37.08	Guo,et al. 2021
Ophiocordyceps sinensis	99.47	36.43	Guo,et al. 2021
Ophiocordyceps sinensis	99.25	35.24	Guo,et al. 2021
Ophiocordyceps sinensis	101.47	35.11	Guo,et al. 2021
Ophiocordyceps sinensis	99.11	34.16	Guo,et al. 2021
Ophiocordyceps sinensis	102.83	36.94	Guo,et al. 2021
Ophiocordyceps sinensis	95.61	33.85	Guo,et al. 2021
Ophiocordyceps sinensis	97.35	33.13	Guo,et al. 2021
Ophiocordyceps sinensis	96.51	32.58	Guo,et al. 2021
Ophiocordyceps sinensis	101.69	32.94	Guo,et al. 2021
Ophiocordyceps sinensis	101.99	32.86	Guo,et al. 2021
Ophiocordyceps sinensis	102.9	33.07	Guo,et al. 2021
Ophiocordyceps sinensis	103.23	32.55	Guo,et al. 2021
Ophiocordyceps sinensis	100.09	32.03	Guo,et al. 2021
Ophiocordyceps sinensis	100.59	30.58	Guo,et al. 2021
Ophiocordyceps sinensis	101.17	30.58	Guo,et al. 2021
Ophiocordyceps sinensis	99.21	30.17	Guo,et al. 2021
Ophiocordyceps sinensis	93.68	31.48	Guo,et al. 2021
Ophiocordyceps sinensis	93.12	31.55	Guo,et al. 2021
Ophiocordyceps sinensis	95.18	31.54	Guo,et al. 2021
Ophiocordyceps sinensis	96.12	31.2	Guo,et al. 2021
Ophiocordyceps sinensis	102.8	37.19	Guo,et al. 2021
Ophiocordyceps sinensis	98.2	31.49	Guo,et al. 2021
Ophiocordyceps sinensis	97.35	30.74	Guo,et al. 2021
Ophiocordyceps sinensis	98.43	29.44	Guo,et al. 2021
Ophiocordyceps sinensis	104.56	34.32	Guo,et al. 2021
Ophiocordyceps sinensis	93.97	29.99	Guo,et al. 2021
Ophiocordyceps sinensis	93.59	30.06	Guo,et al. 2021
Ophiocordyceps sinensis	93.34	29.87	Guo,et al. 2021
Ophiocordyceps sinensis	94.39	29.37	Guo,et al. 2021
Ophiocordyceps sinensis	94.79	29.94	Guo,et al. 2021
Ophiocordyceps sinensis	93.84	29.79	Guo,et al. 2021
Ophiocordyceps sinensis	95.71	29.87	Guo,et al. 2021
Ophiocordyceps sinensis	93.45	28.96	Guo,et al. 2021
Ophiocordyceps sinensis	93.86	29.11	Guo,et al. 2021
Ophiocordyceps sinensis	97.1261	32.8389	Guo,et al. 2021
Ophiocordyceps sinensis	97.2579	32.3445	Guo,et al. 2021
Ophiocordyceps sinensis	97.0896	33.6539	Guo,et al. 2021
Ophiocordyceps sinensis	96.7222	33.6542	Guo,et al. 2021
Ophiocordyceps sinensis	96.5129	33.8974	Guo,et al. 2021
Ophiocordyceps sinensis	99.9149	35.8377	Guo,et al. 2021
Ophiocordyceps sinensis	96.7324	33.1185	Guo,et al. 2021
Ophiocordyceps sinensis	97.2255	33.3588	Guo,et al. 2021
Ophiocordyceps sinensis	99.6084	33.7449	Guo,et al. 2021
Ophiocordyceps sinensis	100.009	34.5403	Guo,et al. 2021
Ophiocordyceps sinensis	103.933	34.9	Guo,et al. 2021
Ophiocordyceps sinensis	102.9	34.9167	Guo,et al. 2021
Ophiocordyceps sinensis	103.45	34.8333	Guo,et al. 2021
Ophiocordyceps sinensis	103.5	34.5167	Guo,et al. 2021
Ophiocordyceps sinensis	103.067	34.4333	Guo,et al. 2021
Ophiocordyceps sinensis	103.567	35.0167	Guo,et al. 2021
Ophiocordyceps sinensis	102.633	34.0833	Guo,et al. 2021
Ophiocordyceps sinensis	101.933	34.75	Guo,et al. 2021
Ophiocordyceps sinensis	102.433	34.2167	Guo,et al. 2021
Ophiocordyceps sinensis	102.6	34.5167	Guo,et al. 2021
Ophiocordyceps sinensis	101.717	34.05	Guo,et al. 2021
Ophiocordyceps sinensis	101.233	33.7333	Guo,et al. 2021
Ophiocordyceps sinensis	101.1	34.2833	Guo,et al. 2021
Ophiocordyceps sinensis	101.683	33.7833	Guo,et al. 2021
Ophiocordyceps sinensis	102.7	34.7	Guo,et al. 2021
Ophiocordyceps sinensis	103.183	34.0167	Guo,et al. 2021
Ophiocordyceps sinensis	102.883	35.3	Guo,et al. 2021
Ophiocordyceps sinensis	102.383	35.1	Guo,et al. 2021
Ophiocordyceps sinensis	102.2	34.6333	Guo,et al. 2021
Ophiocordyceps sinensis	104.317	33.8333	Guo,et al. 2021
Ophiocordyceps sinensis	104.283	33.5667	Guo,et al. 2021
Ophiocordyceps sinensis	104.017	33.7833	Guo,et al. 2021
Ophiocordyceps sinensis	103.283	35.2333	Guo,et al. 2021
Ophiocordyceps sinensis	102.75	35.6667	Guo,et al. 2021
Ophiocordyceps sinensis	104.833	33.2	Guo,et al. 2021
Ophiocordyceps sinensis	104.567	33.2167	Guo,et al. 2021
Ophiocordyceps sinensis	104.733	32.9667	Guo,et al. 2021
Ophiocordyceps sinensis	104.317	33.2	Guo,et al. 2021
Ophiocordyceps sinensis	104.717	33.35	Guo,et al. 2021
Ophiocordyceps sinensis	102.417	37.5	Guo,et al. 2021
Ophiocordyceps sinensis	102.25	37.7	Guo,et al. 2021
Ophiocordyceps sinensis	102.95	37.0833	Guo,et al. 2021
Ophiocordyceps sinensis	100.683	38.3667	Guo,et al. 2021
Ophiocordyceps sinensis	101.85	37.85	Guo,et al. 2021
Ophiocordyceps sinensis	99.9333	38.7667	Guo,et al. 2021
Ophiocordyceps sinensis	99.3833	38.9333	Guo,et al. 2021
Ophiocordyceps sinensis	100.033	32.9833	Guo,et al. 2021
Ophiocordyceps sinensis	100.25	32.8	Guo,et al. 2021
Ophiocordyceps sinensis	100.467	33.0667	Guo,et al. 2021
Ophiocordyceps sinensis	101.483	33.3833	Guo,et al. 2021
Ophiocordyceps sinensis	100.683	34.6333	Guo,et al. 2021
Ophiocordyceps sinensis	100.617	34.8667	Guo,et al. 2021
Ophiocordyceps sinensis	100.6	37.3167	Guo,et al. 2021
Ophiocordyceps sinensis	101.05	36.8167	Guo,et al. 2021
Ophiocordyceps sinensis	101.15	37.5667	Guo,et al. 2021
Ophiocordyceps sinensis	102.2	36.0833	Guo,et al. 2021
Ophiocordyceps sinensis	102.483	37	Guo,et al. 2021
Ophiocordyceps sinensis	102.683	36.0667	Guo,et al. 2021
Ophiocordyceps sinensis	102.267	35.7167	Guo,et al. 2021
Ophiocordyceps sinensis	99.8833	36.9667	Guo,et al. 2021
Ophiocordyceps sinensis	101.583	36.2333	Guo,et al. 2021
Ophiocordyceps sinensis	101.233	36.2	Guo,et al. 2021
Ophiocordyceps sinensis	101.15	35.8	Guo,et al. 2021
Ophiocordyceps sinensis	100.383	35.55	Guo,et al. 2021
Ophiocordyceps sinensis	100.333	35.0333	Guo,et al. 2021
Ophiocordyceps sinensis	97.9	35.95	Guo,et al. 2021
Ophiocordyceps sinensis	101.6	34.1833	Guo,et al. 2021
Ophiocordyceps sinensis	101.317	34.5667	Guo,et al. 2021
Ophiocordyceps sinensis	101.8	36.0167	Guo,et al. 2021
Ophiocordyceps sinensis	101.95	35.5167	Guo,et al. 2021
Ophiocordyceps sinensis	101.783	35.1667	Guo,et al. 2021
Ophiocordyceps sinensis	101.617	36.8833	Guo,et al. 2021
Ophiocordyceps sinensis	101.167	36.5	Guo,et al. 2021
Ophiocordyceps sinensis	96.8167	33.45	Guo,et al. 2021
Ophiocordyceps sinensis	96.55	32.0667	Guo,et al. 2021
Ophiocordyceps sinensis	96.1167	31.8667	Guo,et al. 2021
Ophiocordyceps sinensis	96.85	32.0333	Guo,et al. 2021
Ophiocordyceps sinensis	95.5667	32.3	Guo,et al. 2021
Ophiocordyceps sinensis	95.7333	32.5	Guo,et al. 2021
Ophiocordyceps sinensis	95.9833	32.05	Guo,et al. 2021
Ophiocordyceps sinensis	96.15	32.5333	Guo,et al. 2021
Ophiocordyceps sinensis	95.6333	32.0667	Guo,et al. 2021
Ophiocordyceps sinensis	96.8167	32.2667	Guo,et al. 2021
Ophiocordyceps sinensis	96.2167	34.0667	Guo,et al. 2021
Ophiocordyceps sinensis	96.55	32.8333	Guo,et al. 2021
Ophiocordyceps sinensis	95.2833	32.4667	Guo,et al. 2021
Ophiocordyceps sinensis	95.4167	33.7833	Guo,et al. 2021
Ophiocordyceps sinensis	96.0333	33.6167	Guo,et al. 2021
Ophiocordyceps sinensis	95.4333	34.2833	Guo,et al. 2021
Ophiocordyceps sinensis	101.717	31.85	Guo,et al. 2021
Ophiocordyceps sinensis	102.1	31.9667	Guo,et al. 2021
Ophiocordyceps sinensis	102.933	32.0333	Guo,et al. 2021
Ophiocordyceps sinensis	102.55	32.7333	Guo,et al. 2021
Ophiocordyceps sinensis	102.017	31.5167	Guo,et al. 2021
Ophiocordyceps sinensis	102.783	31.6333	Guo,et al. 2021
Ophiocordyceps sinensis	103.15	31.6167	Guo,et al. 2021
Ophiocordyceps sinensis	102.95	31.4833	Guo,et al. 2021
Ophiocordyceps sinensis	103.867	31.7333	Guo,et al. 2021
Ophiocordyceps sinensis	103.567	32.65	Guo,et al. 2021
Ophiocordyceps sinensis	103.5	31.45	Guo,et al. 2021
Ophiocordyceps sinensis	102.717	31	Guo,et al. 2021
Ophiocordyceps sinensis	100.95	32.2333	Guo,et al. 2021
Ophiocordyceps sinensis	102.95	33.5833	Guo,et al. 2021
Ophiocordyceps sinensis	98.7833	31.1833	Guo,et al. 2021
Ophiocordyceps sinensis	101.783	30.75	Guo,et al. 2021
Ophiocordyceps sinensis	99.9333	29.4833	Guo,et al. 2021
Ophiocordyceps sinensis	101.05	30.9667	Guo,et al. 2021
Ophiocordyceps sinensis	99.3167	31.8833	Guo,et al. 2021
Ophiocordyceps sinensis	99.3	28.7	Guo,et al. 2021
Ophiocordyceps sinensis	99.9833	31.6667	Guo,et al. 2021
Ophiocordyceps sinensis	101.517	29.0833	Guo,et al. 2021
Ophiocordyceps sinensis	102.083	30.2167	Guo,et al. 2021
Ophiocordyceps sinensis	101.817	30.3833	Guo,et al. 2021
Ophiocordyceps sinensis	101.783	29.5833	Guo,et al. 2021
Ophiocordyceps sinensis	101.567	30.0167	Guo,et al. 2021
Ophiocordyceps sinensis	100.533	29.1333	Guo,et al. 2021
Ophiocordyceps sinensis	100.267	31.6833	Guo,et al. 2021
Ophiocordyceps sinensis	100.3	32.3	Guo,et al. 2021
Ophiocordyceps sinensis	97.9667	32.4167	Guo,et al. 2021
Ophiocordyceps sinensis	99.8	28.8	Guo,et al. 2021
Ophiocordyceps sinensis	99.8	30.75	Guo,et al. 2021
Ophiocordyceps sinensis	100.3	31.0833	Guo,et al. 2021
Ophiocordyceps sinensis	100.933	30.0167	Guo,et al. 2021
Ophiocordyceps sinensis	103.517	28.3	Guo,et al. 2021
Ophiocordyceps sinensis	103.233	28.2667	Guo,et al. 2021
Ophiocordyceps sinensis	102.083	28.5667	Guo,et al. 2021
Ophiocordyceps sinensis	101.217	27.9167	Guo,et al. 2021
Ophiocordyceps sinensis	102.433	30.4333	Guo,et al. 2021
Ophiocordyceps sinensis	102.433	29.5667	Guo,et al. 2021
Ophiocordyceps sinensis	101.967	29.2333	Guo,et al. 2021
Ophiocordyceps sinensis	102.367	30.15	Guo,et al. 2021
Ophiocordyceps sinensis	90.2667	30.5833	Guo,et al. 2021
Ophiocordyceps sinensis	91.2167	29.8167	Guo,et al. 2021
Ophiocordyceps sinensis	94.6	29.5833	Guo,et al. 2021
Ophiocordyceps sinensis	90.15	29.3667	Guo,et al. 2021
Ophiocordyceps sinensis	90.7333	29.3833	Guo,et al. 2021
Ophiocordyceps sinensis	91.5667	32.35	Guo,et al. 2021
Ophiocordyceps sinensis	93.7	32.45	Guo,et al. 2021
Ophiocordyceps sinensis	93.4167	32.0667	Guo,et al. 2021
Ophiocordyceps sinensis	94.4833	32.45	Guo,et al. 2021
Ophiocordyceps sinensis	94.2833	32.1167	Guo,et al. 2021
Ophiocordyceps sinensis	94.0833	30.9667	Guo,et al. 2021
Ophiocordyceps sinensis	93.9833	31.2167	Guo,et al. 2021
Ophiocordyceps sinensis	92.8	31.8667	Guo,et al. 2021
Ophiocordyceps sinensis	93.0333	31.9167	Guo,et al. 2021
Ophiocordyceps sinensis	93.6	31.75	Guo,et al. 2021
Ophiocordyceps sinensis	93.3667	30.8333	Guo,et al. 2021
Ophiocordyceps sinensis	92.7167	32.3333	Guo,et al. 2021
Ophiocordyceps sinensis	94.6333	31.55	Guo,et al. 2021
Ophiocordyceps sinensis	94.8667	31.15	Guo,et al. 2021
Ophiocordyceps sinensis	94.3833	31.4833	Guo,et al. 2021
Ophiocordyceps sinensis	94.0667	31.5	Guo,et al. 2021
Ophiocordyceps sinensis	94.3167	31.7333	Guo,et al. 2021
Ophiocordyceps sinensis	96.0667	29.9333	Guo,et al. 2021
Ophiocordyceps sinensis	95.45	29.6833	Guo,et al. 2021
Ophiocordyceps sinensis	97.0333	28.5333	Guo,et al. 2021
Ophiocordyceps sinensis	94.6667	30.9333	Guo,et al. 2021
Ophiocordyceps sinensis	97.2667	30.2167	Guo,et al. 2021
Ophiocordyceps sinensis	98.2333	30.8167	Guo,et al. 2021
Ophiocordyceps sinensis	98.5667	29.6667	Guo,et al. 2021
Ophiocordyceps sinensis	97.25	31.15	Guo,et al. 2021
Ophiocordyceps sinensis	96.5667	31.1833	Guo,et al. 2021
Ophiocordyceps sinensis	97.55	30.6667	Guo,et al. 2021
Ophiocordyceps sinensis	97.8333	29.6833	Guo,et al. 2021
Ophiocordyceps sinensis	91.4167	28.45	Guo,et al. 2021
Ophiocordyceps sinensis	91.95	27.9667	Guo,et al. 2021
Ophiocordyceps sinensis	90.9833	29.2167	Guo,et al. 2021
Ophiocordyceps sinensis	92.5333	29.1	Guo,et al. 2021
Ophiocordyceps sinensis	90.8333	28.3667	Guo,et al. 2021
Ophiocordyceps sinensis	90.35	28.9333	Guo,et al. 2021
Ophiocordyceps sinensis	91.6	28.9833	Guo,et al. 2021
Ophiocordyceps sinensis	92.15	29.0333	Guo,et al. 2021
Ophiocordyceps sinensis	91.2667	29.1833	Guo,et al. 2021
Ophiocordyceps sinensis	89.2167	29.0833	Guo,et al. 2021
Ophiocordyceps sinensis	87.7167	28.35	Guo,et al. 2021
Ophiocordyceps sinensis	89.5333	28.85	Guo,et al. 2021
Ophiocordyceps sinensis	85.2667	28.8333	Guo,et al. 2021
Ophiocordyceps sinensis	87.6833	28.9833	Guo,et al. 2021
Ophiocordyceps sinensis	85.95	28.1333	Guo,et al. 2021
Ophiocordyceps sinensis	85.25	29.3333	Guo,et al. 2021
Ophiocordyceps sinensis	87.1167	28.6167	Guo,et al. 2021
Ophiocordyceps sinensis	88.2333	29.4833	Guo,et al. 2021
Ophiocordyceps sinensis	99.0167	28.9	Guo,et al. 2021
Ophiocordyceps sinensis	99.5333	29.25	Guo,et al. 2021
Ophiocordyceps sinensis	99.2667	27.1	Guo,et al. 2021
Ophiocordyceps sinensis	98.7167	27.7667	Guo,et al. 2021
Ophiocordyceps sinensis	100.733	27.2833	Guo,et al. 2021
Ophiocordyceps sinensis	100.817	26.6833	Guo,et al. 2021
Ophiocordyceps sinensis	98.95	26.8667	Guo,et al. 2021
Ophiocordyceps sinensis	91.2	27.75	Guo,et al. 2021
Ophiocordyceps sinensis	91.45	27.8167	Guo,et al. 2021
Ophiocordyceps sinensis	89.6667	28.0667	Guo,et al. 2021
Ophiocordyceps sinensis	90.1167	28.0667	Guo,et al. 2021
Ophiocordyceps sinensis	89.3	27.5167	Guo,et al. 2021
Ophiocordyceps sinensis	90.2167	27.3333	Guo,et al. 2021
Ophiocordyceps sinensis	90.7667	27.5667	Guo,et al. 2021
Ophiocordyceps sinensis	90.15	27.5167	Guo,et al. 2021
Ophiocordyceps sinensis	80.55	30.2333	Guo,et al. 2021
Ophiocordyceps sinensis	80.25	30.3833	Guo,et al. 2021
Ophiocordyceps sinensis	79.8667	30.4	Guo,et al. 2021
Ophiocordyceps sinensis	78.9167	30.9667	Guo,et al. 2021
Ophiocordyceps sinensis	79.4667	30.7333	Guo,et al. 2021
Ophiocordyceps sinensis	77.6333	31.7667	Guo,et al. 2021
Ophiocordyceps sinensis	77.8667	32	Guo,et al. 2021
Ophiocordyceps sinensis	79.05	30.7333	Guo,et al. 2021
Ophiocordyceps sinensis	79.65	30.2333	Guo,et al. 2021
Ophiocordyceps sinensis	80.3833	30.0667	Guo,et al. 2021
Ophiocordyceps sinensis	80.1	30.4833	Guo,et al. 2021
Ophiocordyceps sinensis	82.1667	29.3167	Guo,et al. 2021
Ophiocordyceps sinensis	81.2333	29.7833	Guo,et al. 2021
Ophiocordyceps sinensis	82.6833	29.3167	Guo,et al. 2021
Ophiocordyceps sinensis	85.2667	28.1667	Guo,et al. 2021
Ophiocordyceps sinensis	85.5833	28.2167	Guo,et al. 2021
Ophiocordyceps sinensis	87.9667	27.5667	Guo,et al. 2021
Ophiocordyceps sinensis	82.9667	29.0667	Guo,et al. 2021
Ophiocordyceps sinensis	84.7667	28.4333	Guo,et al. 2021
Ophiocordyceps sinensis	89.4167	33.35	Guo,et al. 2021
Ophiocordyceps sinensis	100.617	36.2667	Guo,et al. 2021
Ophiocordyceps sinensis	100.25	37.35	Guo,et al. 2021
Ophiocordyceps sinensis	99.21	31.93	Guo,et al. 2021
Ophiocordyceps sinensis	92.15	30.03	Guo,et al. 2021
Ophiocordyceps sinensis	96.9742	32.9787	Guo,et al. 2021
Ophiocordyceps sinensis	97.2576	32.34	Guo,et al. 2021
Ophiocordyceps sinensis	97.0896	33.8209	Guo,et al. 2021
Ophiocordyceps sinensis	96.7222	33.6539	Guo,et al. 2021
Ophiocordyceps sinensis	95.0211	32.9359	Guo,et al. 2021
Ophiocordyceps sinensis	95.0204	32.9241	Guo,et al. 2021
Ophiocordyceps sinensis	95.6215	33.8169	Guo,et al. 2021
Ophiocordyceps sinensis	95.6251	33.82	Guo,et al. 2021
Ophiocordyceps sinensis	95.3139	34.5707	Guo,et al. 2021
Ophiocordyceps sinensis	102.2	31	Guo,et al. 2021
Ophiocordyceps sinensis	99.25	31.49	Guo,et al. 2021
Ophiocordyceps sinensis	102.2	30.03	Guo,et al. 2021
Ophiocordyceps sinensis	91.6	30.36	Guo,et al. 2021
Ophiocordyceps sinensis	88.9	27.46	Guo,et al. 2021
Ophiocordyceps sinensis	91.1	30.46	Guo,et al. 2021
Ophiocordyceps sinensis	91.45	30.25	Guo,et al. 2021
Ophiocordyceps sinensis	91.76	30.21	Guo,et al. 2021
Ophiocordyceps sinensis	91.97	31.45	Guo,et al. 2021
Ophiocordyceps sinensis	93.41	31.28	Guo,et al. 2021
Ophiocordyceps sinensis	93.47	31.53	Guo,et al. 2021
Ophiocordyceps sinensis	94.03	31.55	Guo,et al. 2021
Ophiocordyceps sinensis	92.38	32.07	Guo,et al. 2021
Ophiocordyceps sinensis	92.37	32.4	Guo,et al. 2021
Ophiocordyceps sinensis	95.35	31.24	Guo,et al. 2021
Ophiocordyceps sinensis	96.36	31.12	Guo,et al. 2021
Ophiocordyceps sinensis	92.27	32.1	Guo,et al. 2021
Ophiocordyceps sinensis	97.1	31.08	Guo,et al. 2021
Ophiocordyceps sinensis	93.08	29.03	Guo,et al. 2021
Ophiocordyceps sinensis	93.07	29	Guo,et al. 2021
Ophiocordyceps sinensis	93.14	29.53	Guo,et al. 2021
Ophiocordyceps sinensis	94.21	29.22	Guo,et al. 2021
Ophiocordyceps sinensis	94.01	29.22	Guo,et al. 2021
Ophiocordyceps sinensis	94.48	29.58	Guo,et al. 2021
Ophiocordyceps sinensis	94.43	29.67	Guo,et al. 2021
Ophiocordyceps sinensis	94.8	29.97	Guo,et al. 2021
Ophiocordyceps sinensis	95.0204	32.9238	Guo,et al. 2021
Ophiocordyceps sinensis	101.91	36.2837	Guo,et al. 2021
Ophiocordyceps sinensis	96.8801	32.8463	Guo,et al. 2021
Ophiocordyceps sinensis	99.8295	33.8731	Guo,et al. 2021
Ophiocordyceps sinensis	100.266	34.3171	Guo,et al. 2021
Ophiocordyceps sinensis	101.988	29.988	Guo,et al. 2021
Ophiocordyceps sinensis	101.89	30.0148	Guo,et al. 2021
Ophiocordyceps sinensis	102.101	29.636	Guo,et al. 2021
Ophiocordyceps sinensis	101.987	29.968	Guo,et al. 2021
Ophiocordyceps sinensis	101.712	31.8689	Guo,et al. 2021
Ophiocordyceps sinensis	102.81	31.01	Guo,et al. 2021
Ophiocordyceps sinensis	102.37	31.03	Guo,et al. 2021
Ophiocordyceps sinensis	102.233	35.4167	Guo,et al. 2021
Ophiocordyceps sinensis	101.783	35.1833	Guo,et al. 2021
Ophiocordyceps sinensis	102.333	34.2833	Guo,et al. 2021
Ophiocordyceps sinensis	102.017	34	Guo,et al. 2021
Ophiocordyceps sinensis	101.517	33.3833	Guo,et al. 2021
Ophiocordyceps sinensis	97.3667	33.1	Guo,et al. 2021
Ophiocordyceps sinensis	100.75	33.0167	Guo,et al. 2021
Ophiocordyceps sinensis	99.65	33.75	Guo,et al. 2021
Ophiocordyceps sinensis	100.183	34.15	Guo,et al. 2021
Ophiocordyceps sinensis	99.0667	34.45	Guo,et al. 2021
Ophiocordyceps sinensis	97.3667	33.2667	Guo,et al. 2021
Ophiocordyceps sinensis	96.6	32.65	Guo,et al. 2021
Ophiocordyceps sinensis	100.583	35.45	Guo,et al. 2021
Ophiocordyceps sinensis	98.7167	27.7833	Guo,et al. 2021
Ophiocordyceps sinensis	91.1	30.6	Guo,et al. 2021
Ophiocordyceps sinensis	99.8	28.93	Guo,et al. 2021
Ophiocordyceps sinensis	101.47	36.02	Guo,et al. 2021
Ophiocordyceps sinensis	95.5	34.52	Guo,et al. 2021
Ophiocordyceps sinensis	100.75	35.57	Guo,et al. 2021
Ophiocordyceps sinensis	95.75	30.82	Guo,et al. 2021
Ophiocordyceps sinensis	93.59	29.99	Guo,et al. 2021
Ophiocordyceps sinensis	91	29.63	Guo,et al. 2021
Ophiocordyceps sinensis	98.86	28.37	Guo,et al. 2021
Ophiocordyceps sinensis	99.3	27.78	Guo,et al. 2021
Ophiocordyceps sinensis	98.95	28.92	Guo,et al. 2021
Ophiocordyceps sinensis	93.68	31.53	Guo,et al. 2021
Ophiocordyceps sinensis	101.95	30.03	Guo,et al. 2021
Ophiocordyceps sinensis	94.25	29.58	Guo,et al. 2021
Ophiocordyceps sinensis	89.3923	27.734	Gyeltshen 2010
Ophiocordyceps sinensis	99.03	37.28	Hao,et al. 2009
Ophiocordyceps sinensis	100.61	36.27	Hao,et al. 2009
Ophiocordyceps sinensis	101.62	34.75	Hao,et al. 2009
Ophiocordyceps sinensis	100.26	34.49	Hao,et al. 2009
Ophiocordyceps sinensis	102.04	33.97	Hao,et al. 2009
Ophiocordyceps sinensis	96.97	33.03	Hao,et al. 2009
Ophiocordyceps sinensis	98.06	33.01	Hao,et al. 2009
Ophiocordyceps sinensis	95.03	32.92	Hao,et al. 2009
Ophiocordyceps sinensis	95.63	31.42	Hao,et al. 2009
Ophiocordyceps sinensis	94.13	29.18	Hao,et al. 2009
Ophiocordyceps sinensis	98.56	28.29	Hao,et al. 2009
Ophiocordyceps sinensis	98.72	27.78	Hao,et al. 2009
Ophiocordyceps sinensis	94.2981	31.9385	Jin, et al. 2010
Ophiocordyceps sinensis	93.1784	31.7295	Jin, et al. 2010
Ophiocordyceps sinensis	93.4784	31.6238	Jin, et al. 2010
Ophiocordyceps sinensis	93.4864	31.8777	Jin, et al. 2010
Ophiocordyceps sinensis	93.5624	31.5873	Jin, et al. 2010
Ophiocordyceps sinensis	92.6966	30.79	Jin, et al. 2010
Ophiocordyceps sinensis	93.0711	30.6976	Jin, et al. 2010
Ophiocordyceps sinensis	101.859	35.5112	Kelly A. Hopping, et al.2018
Ophiocordyceps sinensis	91.0989	30.5926	Kelly A. Hopping, et al.2018
Ophiocordyceps sinensis	91.1063	30.5919	Kelly A. Hopping, et al.2018
Ophiocordyceps sinensis	91.107	30.6029	Kelly A. Hopping, et al.2018
Ophiocordyceps sinensis	93.5263	32.4145	Kelly A. Hopping, et al.2018
Ophiocordyceps sinensis	93.5323	32.3628	Kelly A. Hopping, et al.2018
Ophiocordyceps sinensis	93.5489	32.3622	Kelly A. Hopping, et al.2018
Ophiocordyceps sinensis	102.667	34.6667	Kinjo and Zang 2001
Ophiocordyceps sinensis	97.0389	33.3801	Lama 2007
Ophiocordyceps sinensis	97.0571	33.3783	Lama 2007
Ophiocordyceps sinensis	97.0668	33.367	Lama 2007
Ophiocordyceps sinensis	83.0442	29.1871	Lama, et al. 2001
Ophiocordyceps sinensis	94.6035	29.6102	Lei, et al. 2011
Ophiocordyceps sinensis	94.6078	29.6099	Lei, et al. 2011
Ophiocordyceps sinensis	94.5833	29.6	Lei, et al. 2015
Ophiocordyceps sinensis	94.5833	29.6333	Lei, et al. 2015
Ophiocordyceps sinensis	99.2906	38.2964	Li, et al. 2011
Ophiocordyceps sinensis	100.826	33.3266	Li, et al. 2017
Ophiocordyceps sinensis	89.4331	27.853	Namgyel 2008
Ophiocordyceps sinensis	80.1334	30.3848	Pant, et al. 2017
Ophiocordyceps sinensis	80.144	30.3624	Pant, et al. 2017
Ophiocordyceps sinensis	80.1841	30.3178	Pant, et al. 2017
Ophiocordyceps sinensis	80.1896	30.2466	Pant, et al. 2017
Ophiocordyceps sinensis	80.2003	30.2138	Pant, et al. 2017
Ophiocordyceps sinensis	80.2146	30.3566	Pant, et al. 2017
Ophiocordyceps sinensis	80.2381	30.2508	Pant, et al. 2017
Ophiocordyceps sinensis	80.4035	30.0742	Pant, et al. 2017
Ophiocordyceps sinensis	80.4954	30.2878	Pant, et al. 2017
Ophiocordyceps sinensis	80.5314	30.2003	Pant, et al. 2017
Ophiocordyceps sinensis	80.5505	30.2749	Pant, et al. 2017
Ophiocordyceps sinensis	80.5645	30.1689	Pant, et al. 2017
Ophiocordyceps sinensis	80.6303	30.1452	Pant, et al. 2017
Ophiocordyceps sinensis	80.82	30.1149	Pant, et al. 2017
Ophiocordyceps sinensis	80.8267	30.1868	Pant, et al. 2017
Ophiocordyceps sinensis	80.8529	30.1376	Pant, et al. 2017
Ophiocordyceps sinensis	80.8638	30.1881	Pant, et al. 2017
Ophiocordyceps sinensis	81.2618	29.8598	Pant, et al. 2017
Ophiocordyceps sinensis	81.2755	29.8746	Pant, et al. 2017
Ophiocordyceps sinensis	80.7946	29.9427	Pant, et al. 2017
Ophiocordyceps sinensis	80.8211	30.0373	Pant, et al. 2017
Ophiocordyceps sinensis	80.8369	30.0223	Pant, et al. 2017
Ophiocordyceps sinensis	80.8485	30.0834	Pant, et al. 2017
Ophiocordyceps sinensis	80.8556	29.9032	Pant, et al. 2017
Ophiocordyceps sinensis	80.8658	30.1112	Pant, et al. 2017
Ophiocordyceps sinensis	80.8728	30.0929	Pant, et al. 2017
Ophiocordyceps sinensis	80.8801	30.0904	Pant, et al. 2017
Ophiocordyceps sinensis	80.9556	29.9651	Pant, et al. 2017
Ophiocordyceps sinensis	80.9666	30.0732	Pant, et al. 2017
Ophiocordyceps sinensis	80.98	29.8874	Pant, et al. 2017
Ophiocordyceps sinensis	80.9957	29.905	Pant, et al. 2017
Ophiocordyceps sinensis	81.0074	29.8119	Pant, et al. 2017
Ophiocordyceps sinensis	88.8087	27.4049	Pradhan 2016
Ophiocordyceps sinensis	88.8214	27.3891	Pradhan 2016
Ophiocordyceps sinensis	88.2757	27.7628	Pradhan 2016
Ophiocordyceps sinensis	88.4289	27.9027	Pradhan 2016
Ophiocordyceps sinensis	88.4489	27.7276	Pradhan 2016
Ophiocordyceps sinensis	88.4622	27.7228	Pradhan 2016
Ophiocordyceps sinensis	88.5089	27.6515	Pradhan 2016
Ophiocordyceps sinensis	88.5212	27.6686	Pradhan 2016
Ophiocordyceps sinensis	88.5978	27.9276	Pradhan 2016
Ophiocordyceps sinensis	88.7215	27.9146	Pradhan 2016
Ophiocordyceps sinensis	88.8048	27.6802	Pradhan 2016
Ophiocordyceps sinensis	88.8203	27.6909	Pradhan 2016
Ophiocordyceps sinensis	88.1111	27.5158	Pradhan 2016
Ophiocordyceps sinensis	88.1186	27.5301	Pradhan 2016
Ophiocordyceps sinensis	93.6833	31.5333	Quan,et al.2014
Ophiocordyceps sinensis	93.25	29.9167	Quan,et al.2014
Ophiocordyceps sinensis	102.5	34.6	Quan,et al.2014
Ophiocordyceps sinensis	100.617	36.2667	Quan,et al.2014
Ophiocordyceps sinensis	102.5	34.55	Quan,et al.2014
Ophiocordyceps sinensis	102.5	32.94	Quan,et al.2014
Ophiocordyceps sinensis	79.6941	30.2343	Rawat 2005
Ophiocordyceps sinensis	80.2542	30.3013	Rawat 2005
Ophiocordyceps sinensis	80.2614	30.3023	Rawat 2005
Ophiocordyceps sinensis	80.3467	30.182	Rawat 2005
Ophiocordyceps sinensis	80.3942	30.1622	Rawat 2005
Ophiocordyceps sinensis	80.4951	30.0417	Rawat 2005
Ophiocordyceps sinensis	79.2979	30.6167	Rawat 2005
Ophiocordyceps sinensis	86.379	27.907	Sacherer 1977
Ophiocordyceps sinensis	94.6064	29.6027	Shao,et al.2019
Ophiocordyceps sinensis	94.6033	29.5971	Shao,et al.2019
Ophiocordyceps sinensis	80.0894	30.2823	Sharma 2004
Ophiocordyceps sinensis	80.1386	30.3196	Sharma 2004
Ophiocordyceps sinensis	80.1698	30.2955	Sharma 2004
Ophiocordyceps sinensis	80.3277	30.2551	Sharma 2004
Ophiocordyceps sinensis	80.3429	30.3107	Sharma 2004
Ophiocordyceps sinensis	80.3429	30.2153	Sharma 2004
Ophiocordyceps sinensis	80.3458	30.3321	Sharma 2004
Ophiocordyceps sinensis	80.3763	30.1557	Sharma 2004
Ophiocordyceps sinensis	80.4187	30.1274	Sharma 2004
Ophiocordyceps sinensis	80.4982	30.2599	Sharma 2004
Ophiocordyceps sinensis	80.528	30.227	Sharma 2004
Ophiocordyceps sinensis	84.0103	28.6465	Sherchan, et al. 2005
Ophiocordyceps sinensis	84.0525	28.6857	Sherchan, et al. 2005
Ophiocordyceps sinensis	84.1008	28.6783	Sherchan, et al. 2005
Ophiocordyceps sinensis	84.1015	28.6194	Sherchan, et al. 2005
Ophiocordyceps sinensis	84.119	28.6034	Sherchan, et al. 2005
Ophiocordyceps sinensis	84.1257	28.7955	Sherchan, et al. 2005
Ophiocordyceps sinensis	84.1317	28.5809	Sherchan, et al. 2005
Ophiocordyceps sinensis	84.1858	28.5498	Sherchan, et al. 2005
Ophiocordyceps sinensis	84.2176	28.5137	Sherchan, et al. 2005
Ophiocordyceps sinensis	84.2177	28.7739	Sherchan, et al. 2005
Ophiocordyceps sinensis	84.2264	28.5758	Sherchan, et al. 2005
Ophiocordyceps sinensis	84.2486	28.6216	Sherchan, et al. 2005
Ophiocordyceps sinensis	84.2648	28.767	Sherchan, et al. 2005
Ophiocordyceps sinensis	84.2681	28.6882	Sherchan, et al. 2005
Ophiocordyceps sinensis	84.2882	28.7494	Sherchan, et al. 2005
Ophiocordyceps sinensis	84.2906	28.5935	Sherchan, et al. 2005
Ophiocordyceps sinensis	84.3249	28.5947	Sherchan, et al. 2005
Ophiocordyceps sinensis	84.3697	28.6266	Sherchan, et al. 2005
Ophiocordyceps sinensis	84.4079	28.6478	Sherchan, et al. 2005
Ophiocordyceps sinensis	84.4202	28.6834	Sherchan, et al. 2005
Ophiocordyceps sinensis	84.4392	28.6264	Sherchan, et al. 2005
Ophiocordyceps sinensis	82.7825	28.8877	Shrestha and Bawa 2013
Ophiocordyceps sinensis	82.784	28.8646	Shrestha and Bawa 2013
Ophiocordyceps sinensis	82.7522	28.8739	Shrestha and Bawa 2014
Ophiocordyceps sinensis	82.7709	28.9054	Shrestha and Bawa 2014
Ophiocordyceps sinensis	86.1072	27.9096	Shrestha and Bawa 2014
Ophiocordyceps sinensis	82.9986	28.562	Shrestha and Bawa 2014
Ophiocordyceps sinensis	83.036	28.5447	Shrestha and Bawa 2014
Ophiocordyceps sinensis	83.0451	28.6113	Shrestha and Bawa 2014
Ophiocordyceps sinensis	83.09	28.5944	Shrestha and Bawa 2014
Ophiocordyceps sinensis	84.6032	28.6002	Shrestha and Bawa 2014
Ophiocordyceps sinensis	84.618	28.5856	Shrestha and Bawa 2014
Ophiocordyceps sinensis	83.9331	28.7132	Shrestha and Bawa 2014
Ophiocordyceps sinensis	83.9661	28.703	Shrestha and Bawa 2014
Ophiocordyceps sinensis	83.9686	28.6757	Shrestha and Bawa 2014
Ophiocordyceps sinensis	84.2564	28.5848	Shrestha and Bawa 2014
Ophiocordyceps sinensis	84.2567	28.5396	Shrestha and Bawa 2014
Ophiocordyceps sinensis	83.1081	28.6059	Shrestha and Bawa 2014
Ophiocordyceps sinensis	83.1624	28.5491	Shrestha and Bawa 2014
Ophiocordyceps sinensis	82.7386	28.8346	Shrestha and Bawa 2014
Ophiocordyceps sinensis	82.8435	28.8086	Shrestha and Bawa 2014
Ophiocordyceps sinensis	82.9543	28.7546	Shrestha and Bawa 2014
Ophiocordyceps sinensis	82.9578	28.763	Shrestha and Bawa 2014
Ophiocordyceps sinensis	82.9972	28.7282	Shrestha and Bawa 2014
Ophiocordyceps sinensis	83.0132	28.7257	Shrestha and Bawa 2014
Ophiocordyceps sinensis	83.0633	28.6662	Shrestha and Bawa 2014
Ophiocordyceps sinensis	83.1048	28.6498	Shrestha and Bawa 2014
Ophiocordyceps sinensis	81.4457	29.7298	Shrestha and Bawa 2014
Ophiocordyceps sinensis	81.4563	29.6859	Shrestha and Bawa 2014
Ophiocordyceps sinensis	80.775	29.9806	Shrestha and Bawa 2014
Ophiocordyceps sinensis	80.7894	29.9605	Shrestha and Bawa 2014
Ophiocordyceps sinensis	80.8048	29.9671	Shrestha and Bawa 2014
Ophiocordyceps sinensis	83.0213	28.5646	Thapa, et al. 2014
Ophiocordyceps sinensis	83.0391	28.5927	Thapa, et al. 2014
Ophiocordyceps sinensis	83.0422	28.5988	Thapa, et al. 2014
Ophiocordyceps sinensis	83.0491	28.6025	Thapa, et al. 2014
Ophiocordyceps sinensis	83.0527	28.5586	Thapa, et al. 2014
Ophiocordyceps sinensis	83.0558	28.5488	Thapa, et al. 2014
Ophiocordyceps sinensis	83.1061	28.5982	Thapa, et al. 2014
Ophiocordyceps sinensis	83.1146	28.5976	Thapa, et al. 2014
Ophiocordyceps sinensis	83.1293	28.6536	Thapa, et al. 2014
Ophiocordyceps sinensis	83.1313	28.6084	Thapa, et al. 2014
Ophiocordyceps sinensis	83.1316	28.6473	Thapa, et al. 2014
Ophiocordyceps sinensis	83.1968	28.5471	Thapa, et al. 2014
Ophiocordyceps sinensis	82.8607	28.8181	Thapa, et al. 2014
Ophiocordyceps sinensis	82.975	28.7616	Thapa, et al. 2014
Ophiocordyceps sinensis	82.9827	28.7659	Thapa, et al. 2014
Ophiocordyceps sinensis	82.9843	28.7717	Thapa, et al. 2014
Ophiocordyceps sinensis	83.0196	28.724	Thapa, et al. 2014
Ophiocordyceps sinensis	83.0394	28.7292	Thapa, et al. 2014
Ophiocordyceps sinensis	83.0502	28.7339	Thapa, et al. 2014
Ophiocordyceps sinensis	83.087	28.67	Thapa, et al. 2014
Ophiocordyceps sinensis	83.0981	28.6632	Thapa, et al. 2014
Ophiocordyceps sinensis	83.1092	28.6551	Thapa, et al. 2014
Ophiocordyceps sinensis	83.1179	28.652	Thapa, et al. 2014
Ophiocordyceps sinensis	90.6451	27.9187	Wangchuk 2011
Ophiocordyceps sinensis	100.126	34.356	Xu, et al. 2015
Ophiocordyceps sinensis	100.142	34.474	Xu, et al. 2015
Ophiocordyceps sinensis	100.397	34.475	Xu, et al. 2015
Ophiocordyceps sinensis	101.625	35.287	Xu, et al. 2015
Ophiocordyceps sinensis	101.818	35.053	Xu, et al. 2015
Ophiocordyceps sinensis	101.93	34.901	Xu, et al. 2015
Ophiocordyceps sinensis	95.082	32.954	Xu, et al. 2015
Ophiocordyceps sinensis	95.182	32.969	Xu, et al. 2015
Ophiocordyceps sinensis	95.322	32.907	Xu, et al. 2015
Ophiocordyceps sinensis	100.397	34.474	Xu, et al. 2015
Ophiocordyceps sinensis	101.818	35.054	Xu, et al. 2015
Ophiocordyceps sinensis	100.138	34.492	Xu,et al. 2015
Ophiocordyceps sinensis	100.125	34.356	Xu,et al. 2015
Ophiocordyceps sinensis	101.653	35.269	Xu,et al. 2015
Ophiocordyceps sinensis	101.895	34.884	Xu,et al. 2015
Ophiocordyceps sinensis	95.21	32.959	Xu,et al. 2015
Ophiocordyceps sinensis	95.328	32.917	Xu,et al. 2015
Ophiocordyceps sinensis	95.08	32.951	Xu,et al. 2015
Ophiocordyceps sinensis	103.322	34.2053	Yan,et al.2017
Ophiocordyceps sinensis	100.195	27.0706	Yan,et al.2017
Ophiocordyceps sinensis	100.196	34.2733	Yan,et al.2017
Ophiocordyceps sinensis	100.198	34.6719	Yan,et al.2017
Ophiocordyceps sinensis	99.9144	34.4506	Yan,et al.2017
Ophiocordyceps sinensis	100.167	34.5083	Yan,et al.2017
Ophiocordyceps sinensis	100.129	34.3717	Yan,et al.2017
Ophiocordyceps sinensis	103.333	34.2064	Yan,et al.2017
Ophiocordyceps sinensis	99.8675	34.4647	Yan,et al.2017
Ophiocordyceps sinensis	99.8719	34.5886	Yan,et al.2017
Ophiocordyceps sinensis	99.9083	34.4631	Yan,et al.2017
Ophiocordyceps sinensis	100.4	34.4725	Yan,et al.2017
Ophiocordyceps sinensis	100.256	34.3297	Yan,et al.2017
Ophiocordyceps sinensis	99.8533	34.5886	Yan,et al.2017
Ophiocordyceps sinensis	99.7233	34.6381	Yan,et al.2017
Ophiocordyceps sinensis	99.7256	34.6411	Yan,et al.2017
Ophiocordyceps sinensis	100.341	37.73	Yan,et al.2017
Ophiocordyceps sinensis	101.312	37.685	Yan,et al.2017
Ophiocordyceps sinensis	101.31	37.6858	Yan,et al.2017
Ophiocordyceps sinensis	100.644	38.0869	Yan,et al.2017
Ophiocordyceps sinensis	100.828	37.6736	Yan,et al.2017
Ophiocordyceps sinensis	102.126	36.9992	Yan,et al.2017
Ophiocordyceps sinensis	102.101	37.0192	Yan,et al.2017
Ophiocordyceps sinensis	101.931	36.2733	Yan,et al.2017
Ophiocordyceps sinensis	100.535	36.4619	Yan,et al.2017
Ophiocordyceps sinensis	101.447	36.3528	Yan,et al.2017
Ophiocordyceps sinensis	102.534	34.9928	Yan,et al.2017
Ophiocordyceps sinensis	95.1503	32.8017	Yan,et al.2017
Ophiocordyceps sinensis	95.8797	32.9456	Yan,et al.2017
Ophiocordyceps sinensis	95.1678	32.6733	Yan,et al.2017
Ophiocordyceps sinensis	102.134	32.6964	Yan,et al.2017
Ophiocordyceps sinensis	102.141	32.7069	Yan,et al.2017
Ophiocordyceps sinensis	103.354	32.9761	Yan,et al.2017
Ophiocordyceps sinensis	102.313	31.1658	Yan,et al.2017
Ophiocordyceps sinensis	102.32	31.2228	Yan,et al.2017
Ophiocordyceps sinensis	102.32	31.2217	Yan,et al.2017
Ophiocordyceps sinensis	100.652	38.1081	Yan,et al.2017
Ophiocordyceps sinensis	102.331	31.1342	Yan,et al.2017
Ophiocordyceps sinensis	102.358	31.1975	Yan,et al.2017
Ophiocordyceps sinensis	102.318	31.2139	Yan,et al.2017
Ophiocordyceps sinensis	102.312	31.2072	Yan,et al.2017
Ophiocordyceps sinensis	102.313	31.1981	Yan,et al.2017
Ophiocordyceps sinensis	102.262	31.1978	Yan,et al.2017
Ophiocordyceps sinensis	102.331	31.2106	Yan,et al.2017
Ophiocordyceps sinensis	102.27	31.2	Yan,et al.2017
Ophiocordyceps sinensis	102.324	31.2319	Yan,et al.2017
Ophiocordyceps sinensis	102.376	31.1658	Yan,et al.2017
Ophiocordyceps sinensis	100.652	38.1089	Yan,et al.2017
Ophiocordyceps sinensis	102.266	31.2072	Yan,et al.2017
Ophiocordyceps sinensis	102.316	31.2267	Yan,et al.2017
Ophiocordyceps sinensis	102.324	31.2042	Yan,et al.2017
Ophiocordyceps sinensis	102.353	31.1978	Yan,et al.2017
Ophiocordyceps sinensis	102.319	31.2011	Yan,et al.2017
Ophiocordyceps sinensis	102.297	31.2275	Yan,et al.2017
Ophiocordyceps sinensis	102.33	31.1583	Yan,et al.2017
Ophiocordyceps sinensis	102.324	31.1494	Yan,et al.2017
Ophiocordyceps sinensis	102.324	31.1519	Yan,et al.2017
Ophiocordyceps sinensis	100.513	33.1811	Yan,et al.2017
Ophiocordyceps sinensis	102.283	31.2019	Yan,et al.2017
Ophiocordyceps sinensis	102.282	31.2053	Yan,et al.2017
Ophiocordyceps sinensis	102.33	31.2039	Yan,et al.2017
Ophiocordyceps sinensis	102.334	31.2072	Yan,et al.2017
Ophiocordyceps sinensis	102.372	31.1733	Yan,et al.2017
Ophiocordyceps sinensis	102.316	31.1586	Yan,et al.2017
Ophiocordyceps sinensis	102.436	31.3089	Yan,et al.2017
Ophiocordyceps sinensis	100.882	32.8556	Yan,et al.2017
Ophiocordyceps sinensis	100.035	29.1397	Yan,et al.2017
Ophiocordyceps sinensis	101.342	30.0583	Yan,et al.2017
Ophiocordyceps sinensis	99.0714	28.3497	Yan,et al.2017
Ophiocordyceps sinensis	82.8817	28.8089	Yan,et al.2017
Ophiocordyceps sinensis	83.1472	28.605	Yan,et al.2017
Ophiocordyceps sinensis	83.1931	28.5481	Yan,et al.2017
Ophiocordyceps sinensis	83.0464	28.7272	Yan,et al.2017
Ophiocordyceps sinensis	100.267	34.4833	Yan,et al.2017
Ophiocordyceps sinensis	101.617	34.75	Yan,et al.2017
Ophiocordyceps sinensis	99.6833	33.7333	Yan,et al.2017
Ophiocordyceps sinensis	101.467	36.0167	Yan,et al.2017
Ophiocordyceps sinensis	100.633	35.2333	Yan,et al.2017
Ophiocordyceps sinensis	101.283	36.7167	Yan,et al.2017
Ophiocordyceps sinensis	91.3833	29.6167	Yan,et al.2017
Ophiocordyceps sinensis	95.0333	32.9167	Yan,et al.2017
Ophiocordyceps sinensis	98.9333	28.4833	Yan,et al.2017
Ophiocordyceps sinensis	102.033	33.9667	Yan,et al.2017
Ophiocordyceps sinensis	100.217	38.0167	Yan,et al.2017
Ophiocordyceps sinensis	101.567	36.4833	Yan,et al.2017
Ophiocordyceps sinensis	100.167	37.3167	Yan,et al.2017
Ophiocordyceps sinensis	102.11	34.02	Yan,et al.2017
Ophiocordyceps sinensis	98.92	28.51	Yan,et al.2017
Ophiocordyceps sinensis	102.21	34.15	Yan,et al.2017
Ophiocordyceps sinensis	99.04	28.21	Yan,et al.2017
Ophiocordyceps sinensis	85.97	28.15	Yan,et al.2017
Ophiocordyceps sinensis	101.57	36.51	Yan,et al.2017
Ophiocordyceps sinensis	100	34.32	Yan,et al.2017
Ophiocordyceps sinensis	95.32	32.89	Yan,et al.2017
Ophiocordyceps sinensis	102.82	36.95	Yan,et al.2017
Ophiocordyceps sinensis	103.42	33.01	Yan,et al.2017
Ophiocordyceps sinensis	102.76	36.98	Yan,et al.2017
Ophiocordyceps sinensis	101.96	30.04	Yan,et al.2017
Ophiocordyceps sinensis	102.68	36.96	Yan,et al.2017
Ophiocordyceps sinensis	93.15	31.73	Yan,et al.2017
Ophiocordyceps sinensis	93.36	29.88	Yan,et al.2017
Ophiocordyceps sinensis	94.33	29.66	Yan,et al.2017
Ophiocordyceps sinensis	93.18	28.97	Yan,et al.2017
Ophiocordyceps sinensis	93.92	29.15	Yan,et al.2017
Ophiocordyceps sinensis	93.89	29.13	Yan,et al.2017
Ophiocordyceps sinensis	97.41	28.77	Yan,et al.2017
Ophiocordyceps sinensis	102.76	36.96	Yan,et al.2017
Ophiocordyceps sinensis	100	36.3	Yan,et al.2017
Ophiocordyceps sinensis	100	31.5	Yan,et al.2017
Ophiocordyceps sinensis	94.33	29.79	Yan,et al.2017
Ophiocordyceps sinensis	93.18	28.96	Yan,et al.2017
Ophiocordyceps sinensis	101.57	36.49	Yan,et al.2017
Ophiocordyceps sinensis	99.8675	34.466	Yang, et al. 2015
Ophiocordyceps sinensis	99.8714	34.4797	Yang, et al. 2015
Ophiocordyceps sinensis	100.117	34.3672	Yang, et al. 2015
Ophiocordyceps sinensis	100.58	34.5018	Yang, et al. 2015
Ophiocordyceps sinensis	99.2	30.75	YuanFeng.2015
Ophiocordyceps sinensis	99.6167	28.8667	YuanFeng.2015
Ophiocordyceps sinensis	98.8667	32.1333	YuanFeng.2015
Ophiocordyceps sinensis	96.75	29.5333	YuanFeng.2015
Ophiocordyceps sinensis	92.6833	29.4333	YuanFeng.2015
Ophiocordyceps sinensis	97.25	28.2333	YuanFeng.2015
Ophiocordyceps sinensis	97.95	29.7333	YuanFeng.2015
Ophiocordyceps sinensis	93.2333	29.85	YuanFeng.2015
Ophiocordyceps sinensis	93.4333	29	YuanFeng.2015
Ophiocordyceps sinensis	87.2333	31.7167	YuanFeng.2015
Ophiocordyceps sinensis	99.7167	28.5667	YuanFeng.2015
Ophiocordyceps sinensis	99.6833	26.6667	YuanFeng.2015
Ophiocordyceps sinensis	99.75	27.3667	YuanFeng.2015
Ophiocordyceps sinensis	98.8	28.2667	YuanFeng.2015
Ophiocordyceps sinensis	99.3	27.7	YuanFeng.2015
Ophiocordyceps sinensis	93.7	29.2	YuanFeng.2015
Ophiocordyceps sinensis	93.0667	29.0167	YuanFeng.2015
Ophiocordyceps sinensis	99.6333	25.6833	YuanFeng.2015
Ophiocordyceps sinensis	100.52	38.03	Zhang,et al.2014
Ophiocordyceps sinensis	103.36	34.02	Zhang,et al.2014
Ophiocordyceps sinensis	103.04	34.01	Zhang,et al.2014
Ophiocordyceps sinensis	104.21	33.48	Zhang,et al.2014
Ophiocordyceps sinensis	101.08	36.28	Zhang,et al.2014
Ophiocordyceps sinensis	101.56	36.15	Zhang,et al.2014
Ophiocordyceps sinensis	100.47	34.43	Zhang,et al.2014
Ophiocordyceps sinensis	102	35.2	Zhang,et al.2014
Ophiocordyceps sinensis	99.32	33.54	Zhang,et al.2014
Ophiocordyceps sinensis	99.54	33.58	Zhang,et al.2014
Ophiocordyceps sinensis	99.35	33.45	Zhang,et al.2014
Ophiocordyceps sinensis	99.59	31.37	Zhang,et al.2014
Ophiocordyceps sinensis	100.18	31.38	Zhang,et al.2014
Ophiocordyceps sinensis	101.54	30.52	Zhang,et al.2014
Ophiocordyceps sinensis	100.13	29.59	Zhang,et al.2014
Ophiocordyceps sinensis	100.48	30.02	Zhang,et al.2014
Ophiocordyceps sinensis	101.34	30.59	Zhang,et al.2014
Ophiocordyceps sinensis	99.2	28.4	Zhang,et al.2014
Ophiocordyceps sinensis	93.33	31.55	Zhang,et al.2014
Ophiocordyceps sinensis	94.17	31.54	Zhang,et al.2014
Ophiocordyceps sinensis	96.3	31.05	Zhang,et al.2014
Ophiocordyceps sinensis	96.22	31.05	Zhang,et al.2014
Ophiocordyceps sinensis	97.4	31.2	Zhang,et al.2014
Ophiocordyceps sinensis	96.57	30.4	Zhang,et al.2014
Ophiocordyceps sinensis	96.45	29.34	Zhang,et al.2014
Ophiocordyceps sinensis	92.28	29.68	Zhang,et al.2014
Ophiocordyceps sinensis	92.2	29.46	Zhang,et al.2014
Ophiocordyceps sinensis	93.37	29.89	Zhang,et al.2014
Ophiocordyceps sinensis	93.05	28.94	Zhang,et al.2014
Ophiocordyceps sinensis	99.07	28.34	Zhang,et al.2014
Ophiocordyceps sinensis	98.44	28.37	Zhang,et al.2014
Ophiocordyceps sinensis	98.52	28.35	Zhang,et al.2014
Ophiocordyceps sinensis	99.73	28.21	Zhang,et al.2014
Ophiocordyceps sinensis	98.7	27.7	Zhang,et al.2014
Ophiocordyceps sinensis	99.45	26.46	Zhang,et al.2014
Ophiocordyceps sinensis	100.12	27	Zhang,et al.2014
Ophiocordyceps sinensis	80.22	29.58	Zhang,et al.2014
Ophiocordyceps sinensis	82.81	28.33	Zhang,et al.2014
Ophiocordyceps sinensis	101.56	36.48	Zhang,et al.2014
Ophiocordyceps sinensis	102	35.15	Zhang,et al.2014
Ophiocordyceps sinensis	101.54	34.75	Zhang,et al.2014
Ophiocordyceps sinensis	92.28	32.1	Zhang,et al.2014
Ophiocordyceps sinensis	92.2	29.78	Zhang,et al.2014
Ophiocordyceps sinensis	102.45	35.8167	Zhou,et al.2008
Ophiocordyceps sinensis	102	37.45	Zhou,et al.2008
Ophiocordyceps sinensis	100.3	38.1833	Zhou,et al.2008
Ophiocordyceps sinensis	98.9333	37.4	Zhou,et al.2008
Ophiocordyceps sinensis	101.367	36.3667	Zhou,et al.2008
Ophiocordyceps sinensis	100.617	36.2833	Zhou,et al.2008
Ophiocordyceps sinensis	99.6667	35.8	Zhou,et al.2008
Ophiocordyceps sinensis	100.333	35.15	Zhou,et al.2008
Ophiocordyceps sinensis	101.983	35.9	Zhou,et al.2008
Ophiocordyceps sinensis	102.083	35.5	Zhou,et al.2008
Ophiocordyceps sinensis	101.433	35.1833	Zhou,et al.2008
Ophiocordyceps sinensis	98.1333	34.95	Zhou,et al.2008
Ophiocordyceps sinensis	99.8333	34.75	Zhou,et al.2008
Ophiocordyceps sinensis	101.233	33.3167	Zhou,et al.2008
Ophiocordyceps sinensis	100.417	33.05	Zhou,et al.2008
Ophiocordyceps sinensis	95.4667	34.7	Zhou,et al.2008
Ophiocordyceps sinensis	95.6	33.8333	Zhou,et al.2008
Ophiocordyceps sinensis	95.3167	32.9	Zhou,et al.2008
Ophiocordyceps sinensis	96.75	33.1	Zhou,et al.2008
Ophiocordyceps sinensis	96.4833	32.1833	Zhou,et al.2008
